# Supplementary material for: Selenium in Proteins: Conformational Changes Induced by Se Substitution on Methionine, as Studied in Isolated Model Peptides by Optical Spectroscopy and Quantum Chemistry
Source: Molecules. 2022 May 15;27(10):3163. doi: 10.3390/molecules27103163 (PMC9144663; doi:10.3390/molecules27103163)
Supplement: Supplementary file 1 [file molecules-27-03163-s001.zip]

Archive with 1 entries (1 files):
- molecules-1716460-supplementary.pdf
